# Supplementary material for: Parental haplotype-specific single-cell transcriptomics reveal incomplete epigenetic reprogramming in human female germ cells
Source: Nat Commun. 2018 May 14;9:1873. doi: 10.1038/s41467-018-04215-7 (PMC5951918; doi:10.1038/s41467-018-04215-7)
Supplement: Supplementary file 4 — Supplementary Data 1 [file 41467_2018_4215_MOESM4_ESM.xls]

## Sheet: 10 fold enrichment
PGC	LGC	MGC	AD		4wk	8-11wk	14-17wk	AD
ACP5	ARAP2	A2M-AS1	AADAC		ACTC1		AADAT	AADAC
ACTC1	ARMC12	AADAT	ACSS1		CEACAM6		ABCA17P	ACSS1
CAPN13	ARRDC2	ABCA10	ADH1B		SCARNA3		ABHD5	ADH1B
CD52	ASB9	ABCA17P	AGR2		SLITRK2		ACE2	AGR2
CGB8	BMP6	ABCA5	AGRP		SNORA15		ACRC	AGRP
CLEC4D	CA12	ABCB4	AHSG		SNORA20		ACSBG1	AHSG
CRIP1	CAPN12	ABHD5	AIF1		SNORA27		ACSM1	AIF1
ELOVL6	CCDC22	ACAD11	ANXA1		SNORA28		ACSS2	AMHR2
ETV4	CLEC7A	ACE2	APOA1		SNORA29		ACTL8	ANXA1
GDPD2	CYP26A1	ACER3	APOBEC3C		SNORA32		ADAD1	APOA1
IL12B	EDA2R	ACRC	ARHGAP36		SNORA33		ADAD2	APOBEC3C
KHDC3L	FAM25C	ACSBG1	ARHGDIB		SNORA40		ADARB1	ARHGAP36
NANOG	FER1L4	ACSM1	ARL6IP5		SNORA41		ADCK2	ARHGDIB
NANOS3	FZD7	ACSS2	AS3MT		SNORA45B		ADD3-AS1	ARL6IP5
PDPN	GPRC5D	ACTR3	ASB4		SNORA52		ADNP2	AS3MT
PMAIP1	HES2	ADAD1	BCHE		SNORA66		ADORA2A-AS1	ASB4
POU5F1	HIST1H4K	ADAD2	BEX2		T		ADPRHL1	BCHE
PPM1N	IRAK4	ADAMTS13	BIRC7		WNT2		ADRB2	BIRC7
PROM1	JAG1	ADARB1	C1orf54				ADSS	C1orf162
SFRP2	KLHL32	ADCK2	C1QA				ADSSL1	C1orf54
SLC43A1	LINC00989	ADD1	C1QB				AFTPH	C1QA
SNORA33	LOC100506674	ADD3-AS1	C1QC				AGO4	C1QB
SNORA40	LOC392196	ADM	C4A				AHSA2	C1QC
SNORA45B	LTB4R2	ADORA2A-AS1	C6orf25				AK5	C4A
SOX15	MYO7A	ADPRHL1	C7				AK7	C6orf25
TFAP2C	NCS1	ADRB2	CASC15				AK9	C7
	NDUFA4L2	ADSS	CCL14				AKT3	C7orf55
	NGB	AFTPH	CCND3				ALB	CADM1
	NUPR1	AGBL2	CCR1				ALG13	CASC15
	POU3F1	AGBL3	CD200R1				ALX3	CCL14
	PRRX2	AGO3	CD68				AMOTL1	CCND3
	PTCHD3	AGO4	CD69				ANKHD1-EIF4EBP3	CCR1
	RALGAPA1P	AHSA2	CD79A				ANKIB1	CD200R1
	RFTN1	AK7	CDKN1A				ANKRD18DP	CD36
	RPGRIP1	AK9	CEBPB				ANKRD28	CD68
	SALL2	AKR1E2	CELA2A				ANKRD29	CD69
	SLC30A1	ALB	CHMP4B				ANKRD30BL	CD79A
	SLC5A9	ALDH1A2	CLDND2				ANKRD31	CDKN1A
	SLC6A20	ALG13	CLEC1B				ANKRD42	CEBPB
	SNAR-D	ALX3	CMTM5				ANKRD46	CELA2A
	SNORA34	AMOTL1	CMTM8				ANKRD50	CHMP4B
	SPOCD1	AMY2B	COL15A1				ANKRD62	CLDND2
	STRA8	ANKHD1-EIF4EBP3	CPB1				ANKRD7	CLEC1B
	TBPL2	ANKIB1	CST2				ANO4	CMTM5
	TCN2	ANKRD18DP	CXCL2				AOC2	CMTM8
	TMLHE	ANKRD28	CXCL3				ARAP2	COL15A1
	TP63	ANKRD29	CXCR2P1				ARFRP1	CPB1
	UTS2B	ANKRD30BL	CYBB				ARHGAP20	CST2
	ZNF214	ANKRD31	CYP11A1				ARHGAP27	CXCL2
		ANKRD42	CYP11B1				ARHGAP5	CXCL3
		ANKRD44	CYP17A1				ARHGAP5-AS1	CXCR2P1
		ANKRD46	CYP21A1P				ARHGAP8	CYBB
		ANKRD50	CYP21A2				ARHGAP9	CYP11A1
		ANKRD54	DAB2				ARIH2	CYP11B1
		ANKRD62	DHCR24				ARL1	CYP17A1
		ANKRD7	DLK1				ARMC12	CYP21A1P
		ANKS3	DNAJC12				ARMC8	CYP21A2
		ANO4	DNM3OS				ARNT2	DAB2
		APOC2	EGR2				ART3	DHCR24
		ARFGAP3	EPB41L1				ASF1B	DLK1
		ARHGAP20	ERV3-1				ASGR2	DNAJC12
		ARHGAP27	F13A1				ASTL	DNM3OS
		ARHGAP5	FABP2				ASZ1	EGR2
		ARHGAP5-AS1	FAM166B				ATF1	EPB41L1
		ARHGAP9	FAM21EP				ATL1	ERV3-1
		ARID4B	FAS-AS1				ATP11A-AS1	F13A1
		ARIH2	FCER1G				ATP2C2	FABP2
		ARL6	FCGR3A				ATP6V1B2	FAM166B
		ARMC8	FDX1				ATP8B5P	FAM21EP
		ARNT2	FDXR				AURKC	FAS-AS1
		ART3	FERMT3				AUTS2	FCER1G
		ASAP1	FGD2				AXDND1	FCGR2A
		ASF1B	FGF12				B3GALNT1	FCGR3A
		ASGR2	FGL1				BAIAP2	FDX1
		ASTL	FLJ32255				BAZ1A	FDXR
		ASZ1	FYB				BCO2	FERMT3
		ATF1	GAGE2C				BEND2	FGD2
		ATF7IP2	GATA1				BHMT	FGF12
		ATL1	GDF15				BMP2K	FGL1
		ATP11A-AS1	GFI1B				BMP6	FYB
		ATP6AP1	GIMAP7				BNC1	GADD45A
		ATP8B5P	GMFG				BOC	GAGE2C
		ATPAF1	GNG11				BOLL	GATA1
		ATRNL1	GNGT2				BRD1	GDF15
		AUTS2	GNRHR				BRINP3	GFI1B
		AWAT2	GP1BA				BSCL2	GIMAP7
		AXDND1	GP1BB				BTBD10	GMFG
		BAIAP2	GP9				BTBD18	GNG11
		BAP1	GRB14				BTBD6	GNGT2
		BAZ1A	GRIK1				BTG3	GNRHR
		BBS12	GRTP1-AS1				BTG4	GP1BA
		BBS2	GSTA1				C10orf115	GP1BB
		BCO2	GSTA4				C10orf25	GP9
		BEND2	GSTK1				C11orf65	GRB14
		BEND7	GSTT2				C11orf70	GRIK1
		BHMT	GSTT2B				C11orf85	GRTP1-AS1
		BIN2	GUCY1B3				C12orf40	GSTA1
		BMP2K	GYPA				C14orf28	GSTA4
		BNC1	H19				C14orf39	GSTK1
		BOC	HAMP				C14orf79	GSTT2
		BOLL	HBA1				C15orf43	GSTT2B
		BRD1	HBA2				C15orf48	GUCY1B3
		BRD7P3	HBB				C16orf71	GYPA
		BRINP3	HBD				C16orf93	H19
		BRPF1	HBE1				C16orf95	HAMP
		BTBD10	HBG1				C17orf104	HBA1
		BTBD18	HBG2				C17orf64	HBA2
		BTBD6	HBZ				C17orf67	HBB
		C10orf115	HCST				C18orf61	HBD
		C10orf25	HIGD1C				C18orf63	HBE1
		C10orf88	HK3				C19orf38	HBG1
		C11orf48	HMOX1				C19orf57	HBG2
		C11orf54	HSD3B2				C1orf101	HBZ
		C11orf70	HSPB6				C1orf105	HCST
		C11orf85	ICAM2				C1orf146	HIGD1C
		C11orf97	IFI27L2				C1orf194	HK3
		C12orf40	IGF2				C1S	HMOX1
		C14orf28	IGSF6				C20orf194	HSD3B2
		C14orf39	IL17B				C22orf23	HSPB6
		C14orf93	INHA				C2orf27A	ICAM2
		C15orf43	ISG20				C2orf42	IFI27L2
		C15orf48	ITGA1				C2orf69	IGF2
		C16orf71	KCNK3				C3	IGSF6
		C16orf95	KLHDC8B				C3orf58	IL17B
		C17orf104	LAPTM5				C4orf32	INHA
		C17orf64	LCN2				C4orf47	ISG20
		C17orf67	LDLR				C5	ITGA1
		C18orf61	LDLRAD1				C5orf27	KCNK3
		C18orf63	LEF1-AS1				C5orf34	KLHDC8B
		C19orf38	LILRA2				C5orf42	LAIR1
		C19orf57	LINC00152				C5orf47	LAPTM5
		C1orf101	LINC00400				C5orf58	LCN2
		C1orf105	LINC00473				C7orf25	LDLR
		C1orf146	LINC00485				C7orf31	LDLRAD1
		C1orf194	LINC01359				C8G	LEF1-AS1
		C1orf204	LOC100507547				C8orf12	LILRA2
		C1S	LOC100996693				C8orf88	LINC00152
		C20orf194	LOC101927272				C9orf43	LINC00400
		C20orf85	LOC101927482				C9orf84	LINC00473
		C22orf23	LOC101929064				CACFD1	LINC00485
		C2orf69	LOC102724094				CALR3	LINC01359
		C3	LST1				CAMSAP1	LOC100507547
		C3orf58	LY6G6F				CAPN12	LOC100996693
		C4orf32	LYVE1				CAPN3	LOC101927272
		C5	MALAT1				CAPRIN2	LOC101927482
		C5orf34	MAMSTR				CASC2	LOC101929064
		C5orf42	MC2R				CASP9	LOC102724094
		C5orf47	MCF2				CAST	LOC644656
		C5orf58	MED4-AS1				CATSPER2P1	LST1
		C7orf25	MEF2C				CBR3-AS1	LY6G6F
		C7orf31	MGARP				CCDC11	LYVE1
		C7orf60	MGST1				CCDC110	MALAT1
		C8G	MMRN1				CCDC112	MAMSTR
		C8orf88	MPPED2				CCDC114	MC2R
		C9orf43	MRAP				CCDC121	MCF2
		C9orf84	MS4A7				CCDC136	MED4-AS1
		CACNA2D4	MT1A				CCDC15	MEF2C
		CALR3	MT1E				CCDC150	MGARP
		CAMSAP1	MT1G				CCDC151	MGST1
		CAPN3	MT1H				CCDC152	MMRN1
		CARF	MT2A				CCDC155	MPPED2
		CASC2	MT3				CCDC158	MRAP
		CASK	MTRNR2L2				CCDC160	MS4A6A
		CASP9	MTRNR2L4				CCDC169	MS4A7
		CAST	MTRNR2L6				CCDC172	MT1A
		CATSPER2P1	MTRNR2L9				CCDC173	MT1E
		CBR3-AS1	MYC				CCDC180	MT1G
		CBX3P2	MYL9				CCDC181	MT1H
		CC2D1B	MYO16-AS1				CCDC36	MT2A
		CCDC11	NDUFC2-KCTD14				CCDC42	MT3
		CCDC114	NFE2				CCDC62	MTRNR2L2
		CCDC121	NOV				CCDC64	MTRNR2L4
		CCDC15	NPR3				CCDC67	MTRNR2L6
		CCDC150	NR0B1				CCDC7	MTRNR2L9
		CCDC151	NR5A1				CCDC73	MYC
		CCDC152	NRP1				CCDC79	MYL9
		CCDC155	NRSN1				CCDC83	MYO16-AS1
		CCDC158	NTS				CCDC87	NDUFC2-KCTD14
		CCDC160	OAF				CCDC88A	NFE2
		CCDC169	OASL				CCDC92	NOV
		CCDC172	OBSL1				CCDC93	NPR3
		CCDC176	OSGIN1				CCDC96	NR0B1
		CCDC181	PAPSS2				CCNA1	NR5A1
		CCDC36	PARD3-AS1				CCNB3	NRP1
		CCDC42	PDCD4				CCNE2	NRSN1
		CCDC62	PDK4				CCNO	NTS
		CCDC67	PF4				CCNYL2	OAF
		CCDC7	PF4V1				CCSER1	OASL
		CCDC73	PGM5-AS1				CCSER2	OBSL1
		CCDC79	PI3				CCT6B	OSGIN1
		CCDC83	PLA2G1B				CD19	PAPSS2
		CCDC87	PLAC1				CDC42SE2	PARD3-AS1
		CCDC88A	PLAGL1				CDC45	PDCD4
		CCDC92	PLEK				CDH26	PDK4
		CCDC93	POMC				CDIPT-AS1	PEG10
		CCDC96	POR				CDK11B	PF4
		CCNA1	PPBP				CDK3	PF4V1
		CCNB3	PPIF				CDK8	PGM5-AS1
		CCNE2	PRKCDBP				CDKL2	PI3
		CCNO	RAB38				CDKL3	PLA2G1B
		CCSER1	RAC2				CDKL4	PLAC1
		CCT6B	RALYL				CDKN2AIP	PLAGL1
		CD19	RARRES2				CDKN2C	PLEK
		CD55	RGS18				CDNF	POMC
		CD8A	RHOF				CENPP	POR
		CDC45	RMDN2				CENPU	PPBP
		CDH26	RND3				CEP120	PPIF
		CDK3	RPS27L				CEP131	PRKCDBP
		CDK8	S100A11				CEP250	RAB38
		CDKL2	S100A4				CEP350	RAC2
		CDKL3	S100A9				CEP72	RALYL
		CDKL4	S1PR1				CEP97	RARRES2
		CDKN2AIP	SCARB1				CGREF1	RGS18
		CDKN2C	SCARNA12				CHAF1A	RHOF
		CDNF	SDPR				CHEK2P2	RMDN2
		CENPP	SELP				CHGA	RND3
		CENPU	SERPINA5				CHKA	RPS27L
		CEP250	SH3BGRL3				CIPC	S100A11
		CEP350	SH3BP5				CLCN2	S100A4
		CEP72	SIGLEC14				CLDN18	S100A9
		CEP97	SLC1A3				CLEC1A	S1PR1
		CERS3	SLC39A5				CLEC4C	SCARB1
		CHAF1A	SLC40A1				CLGN	SCARNA12
		CHGA	SMIM4				CLIP4	SDPR
		CHKA	SNAI2				CLK2P	SELP
		CIPC	SNAP25				CLNS1A	SERPINA5
		CLCN2	SNCG				CNKSR2	SH3BGRL3
		CLCNKB	SNHG10				CNOT11	SH3BP5
		CLDN18	SNHG18				CNPY4	SIGLEC14
		CLEC1A	SNORA19				CNRIP1	SLC39A5
		CLEC4C	SNORA6				CNTD1	SLC40A1
		CLEC6A	SOAT1				CNTRL	SMIM4
		CLECL1	SOAT2				COG6	SNAI2
		CLGN	SPARC				COL16A1	SNAP25
		CLIP4	SPINK13				COL17A1	SNCG
		CLK2P	SPINK4				COL4A5	SNHG10
		CLNS1A	SPINK6				COL5A2	SNHG18
		CLTCL1	SRGN				COLEC11	SNORA19
		CMTM2	STAMBPL1				COMMD8	SNORA6
		CMTR1	STAR				COX8C	SOAT1
		CNKSR2	SULT1E1				CPA2	SOAT2
		CNOT11	SULT2A1				CPLX3	SPARC
		CNOT6L	TBX3				CPN1	SPINK13
		CNTD1	TBXAS1				CPT1B	SPINK4
		CNTRL	TDGF1				CR2	SPINK6
		COG3	THBS1				CRAMP1L	SRGN
		COG4	TIMD4				CRISPLD1	STAMBPL1
		COG6	TIMP3				CRSP8P	STAR
		COL16A1	TINAGL1				CRY1	SULT1E1
		COL17A1	TMEM161B-AS1				CSF3	SULT2A1
		COL28A1	TMEM40				CSGALNACT2	TBX3
		COL4A5	TNF				CSMD3	TBXAS1
		COL5A2	TNNI3				CSN1S1	TDGF1
		CPLX3	TREML1				CSPP1	THBS1
		CPN1	TRIAP1				CT47B1	TIMD4
		CPT1B	TRIM55				CTCFL	TIMP3
		CR2	TSGA10IP				CTRB2	TINAGL1
		CRAT	TSPAN32				CTSH	TMEM161B-AS1
		CRSP8P	TUBA8				CXADRP2	TMEM40
		CRY1	TUBB1				CXADRP3	TNF
		CSAD	TUBB4A				CXorf40A	TNNI3
		CSF3	TWIST2				CXorf40B	TREML1
		CSGALNACT2	UTS2				CXorf58	TRIM55
		CSMD3	VCAM1				CYLD	TSGA10IP
		CSN1S1	VILL				CYP19A1	TSPAN32
		CSNK1A1P1	VPREB3				CYP26A1	TUBA8
		CSNK1G3	VSIG4				CYP2C8	TUBB1
		CSPP1	VTRNA2-1				CYTH3	TUBB4A
		CT47B1	ZG16B				DACT1	TWIST2
		CTCFL	ZNF358				DAW1	UTS2
		CUTC	ZP1				DAZL	VCAM1
		CX3CR1	ZSCAN16-AS1				DBIL5P	VILL
		CXADRP2					DCAF12L2	VPREB3
		CXADRP3					DCAF4L1	VSIG4
		CXorf40A					DCAF8L2	VTRNA2-1
		CXorf40B					DCK	ZG16B
		CXorf58					DCLK2	ZNF358
		CYLD					DCLRE1A	ZP1
		CYP19A1					DDAH1	ZSCAN16-AS1
		CYP2C8					DDHD2
		DACT1					DDX24
		DAW1					DDX28
		DBIL5P					DDX4
		DCAF12L2					DDX53
		DCAF8L2					DENND1B
		DCK					DENND6B
		DCLK2					DERL3
		DDAH1					DFNB59
		DDHD2					DGAT2
		DDX20					DHX40
		DDX23					DHX58
		DDX28					DIP2C
		DDX4					DKFZp434L192
		DDX53					DLX5
		DENND1B					DLX6
		DENND6B					DMC1
		DERL3					DMRT2
		DFNB59					DMRT3
		DHX32					DMRTA2
		DHX40					DMRTB1
		DIP2C					DMRTC2
		DKFZp434L192					DMTN
		DLX5					DMXL2
		DLX6					DNAAF1
		DMC1					DNAH12
		DMRT2					DNAH3
		DMRT3					DNAH7
		DMRTA2					DNAJA4
		DMRTB1					DNM1P41
		DMRTC2					DOCK9
		DMTN					DOPEY1
		DMXL2					DPEP3
		DNAAF1					DPY19L2P4
		DNAAF3					DRC1
		DNAH7					DUS1L
		DNAJA4					DYDC2
		DNAJB11					DYRK3
		DNAJB9					DYX1C1
		DNAJC27					DZIP3
		DNAJC9-AS1					EBAG9
		DNM1P41					EBLN1
		DNTTIP1					ECHDC3
		DOCK3					EFCAB13
		DOCK9					EFCAB6
		DPEP3					EFCAB7
		DPP8					EID3
		DPY19L2P4					ELL2
		DRC1					ELL3
		DUS1L					ELOVL2
		DYDC1					ELOVL2-AS1
		DYDC2					EMILIN2
		DYRK3					EML1
		DZIP3					ENKD1
		E2F4					ENO1-AS1
		EAF2					ENOX1
		EBAG9					ENPP3
		EBLN1					ENTHD1
		ECHDC3					ENTHD2
		EDC4					EPB42
		EFCAB13					EPHX4
		EFCAB5					EPS15
		EFCAB7					ERAS
		EID3					ERCC3
		EIF4E3					ERI2
		ELL3					ERICH2
		ELOVL2					ERICH5
		ELOVL2-AS1					ERRFI1
		EML1					ESCO2
		EN2					ESR2
		ENKD1					EYA3
		ENOX1					EZH2
		ENOX2					F2
		ENPP3					F8
		ENTHD1					FAHD2CP
		ENTHD2					FAM105A
		EPB42					FAM107B
		EPHX4					FAM114A2
		EPM2AIP1					FAM117A
		EPS15					FAM126A
		EPS8					FAM133A
		ERAS					FAM154B
		ERICH2					FAM160A1
		ERO1LB					FAM186B
		ERRFI1					FAM207A
		ERVK13-1					FAM208B
		ESCO2					FAM214A
		ESR2					FAM217A
		ESYT2					FAM217B
		EYA3					FAM228A
		F8					FAM228B
		FAM102A					FAM46D
		FAM105A					FAM50B
		FAM107B					FAM53A
		FAM114A2					FAM66C
		FAM126A					FAM71E1
		FAM154B					FAM9C
		FAM160A1					FANK1
		FAM169A					FARP2
		FAM186B					FBP2
		FAM214A					FBXL2
		FAM217A					FBXL3
		FAM217B					FBXO15
		FAM228A					FBXO25
		FAM228B					FBXO3
		FAM46D					FBXO38
		FAM50B					FBXO4
		FAM53A					FBXO43
		FAM66C					FBXO47
		FAM9B					FBXW12
		FAM9C					FBXW7
		FANCA					FCHO2
		FANCL					FER1L4
		FARP2					FH
		FBP2					FIGLA
		FBRS					FIGNL1
		FBXO15					FKBP6
		FBXO25					FN1
		FBXO3					FNIP1
		FBXO38					FOXG1
		FBXO4					FOXJ2
		FBXO43					FOXR1
		FBXO47					FRG2C
		FBXW7					FTCD
		FEZ1					FTHL17
		FH					FUK
		FIGLA					FXR2
		FKBP6					FZD3
		FLJ21408					FZD7
		FLJ30679					GABPB2
		FLJ37201					GABRB2
		FOXA1					GAL3ST1
		FOXD4L1					GARNL3
		FOXG1					GBP2
		FRG2C					GCNT3
		FRMD5					GCSHP3
		FSIP1					GDAP1
		FTCD					GDF9
		FTHL17					GDNF-AS1
		FUK					GDPD4
		FZD6					GEMIN8P4
		GABPB2					GFPT2
		GABRA5					GIGYF2
		GABRB2					GINS2
		GALNT3					GK2
		GARNL3					GLCCI1
		GBP2					GLCE
		GCSAML					GLDN
		GCSHP3					GLE1
		GDNF-AS1					GLIPR1L2
		GDPD4					GLRB
		GEMIN8P4					GLS2
		GFPT2					GML
		GID8					GNAT2
		GIGYF2					GOLGA2P5
		GK2					GORASP1
		GLCCI1					GPAT2
		GLCE					GPR126
		GLDN					GPR137C
		GLRB					GPR19
		GLS2					GPX5
		GLT8D2					GRHL3
		GML					GRIK5
		GNAT2					GRK4
		GOLGA1					GSAP
		GOLGA2P5					GTF2A1L
		GORASP1					GTF3C3
		GPAT2					H2AFY
		GPR126					H3F3C
		GPR137C					HABP4
		GPR19					HAGLR
		GPR21					HBEGF
		GPR75-ASB3					HCCS
		GPRASP2					HCFC2
		GPX5					HDAC6
		GRHL3					HDGFRP2
		GRIA2					HEPACAM2
		GRK4					HERC1
		GSAP					HERC5
		GTF2A1L					HES6
		GZF1					HESX1
		H2AFY					HFM1
		H3F3C					HIGD2B
		HBEGF					HINFP
		HCCS					HIPK1
		HCFC2					HIRIP3
		HDAC6					HIST1H1E
		HDGFRP2					HIST1H1T
		HEPACAM2					HIST1H2AA
		HERC2P2					HIST1H2BA
		HERC2P3					HIST1H3A
		HERC5					HIST1H4I
		HERPUD1					HIST3H3
		HES6					HMP19
		HESX1					HNRNPH2
		HFM1					HOOK1
		HIGD2B					HOOK2
		HINFP					HORMAD1
		HINT3					HORMAD2
		HIPK1					HOXA1
		HIST1H1T					HOXA10
		HIST1H3A					HOXA3
		HIST1H4D					HOXB-AS3
		HIST1H4I					HOXB13
		HIST1H4L					HOXB3
		HIST3H3					HOXB6
		HLX					HOXB7
		HMHA1					HOXB9
		HMP19					HOXC10
		HNRNPH2					HOXC11
		HOMER1					HOXC5
		HOOK1					HOXD1
		HORMAD1					HOXD8
		HORMAD2					HPRT1
		HOXA1					HPX
		HOXA10					HS3ST5
		HOXB-AS3					HSF2
		HOXB13					HSF2BP
		HOXB3					HSF5
		HOXB9					HSPA1L
		HOXC10					HSPA2
		HOXC11					HSPA4L
		HOXC5					HSPA6
		HOXD1					HTRA2
		HOXD13					ID4
		HOXD8					IFT122
		HPRT1					IFT57
		HPX					IFT81
		HS3ST5					IFT88
		HSF2					IL13RA1
		HSF2BP					IL13RA2
		HSF5					IL23A
		HSPA1L					INCA1
		HSPA4L					INSIG1
		HTR3A					INSM2
		HTR7					INTS6
		HTRA2					IQCB1
		HUS1B					IQCD
		ID4					IQCG
		IDE					IQCH
		IFIH1					IQUB
		IFIT5					IRF9
		IFT122					ISL1
		IFT57					ITGB5
		IFT81					ITGB6
		IGSF11					JADE3
		IL13RA1					JAG1
		IL13RA2					JPH2
		IL23A					KALRN
		IL5					KCNAB3
		INCA1					KCNE2
		INPP1					KCTD19
		INSIG1					KDF1
		INSM2					KDM2A
		INTS6					KDM4D
		IPPK					KDM5B
		IQCB1					KHDC1
		IQCD					KHDRBS3
		IQCG					KIAA0895
		IQCH					KIAA1211
		IQUB					KIAA1211L
		ITGA10					KIAA1715
		ITGB5					KIF18A
		ITGB6					KIF1A
		ITSN2					KIF21A
		JADE3					KLC1
		KALRN					KLF10
		KANSL1L					KLF5
		KCNA3					KLHDC1
		KCNAB3					KLHDC9
		KCNE2					KLHL2
		KCTD19					KLHL20
		KDM2A					KLHL22
		KDM4D					KLHL32
		KDM5B					KLHL8
		KHDC1					KLKB1
		KIAA0895					KPNA7
		KIAA1211					KRBOX1
		KIAA1211L					KRCC1
		KIAA1671					KRT18P55
		KIAA1715					L3MBTL1
		KIF18A					LACC1
		KIF1A					LAD1
		KIF21A					LAG3
		KLC1					LAMA3
		KLF10					LCA5
		KLHDC1					LCA5L
		KLHL20					LCK
		KLHL22					LCMT2
		KLHL3					LDHAL6A
		KLHL5					LDHAL6B
		KLHL7-AS1					LDHC
		KLHL8					LEAP2
		KLKB1					LEMD3
		KRBOX1					LETM2
		KRCC1					LGR6
		L3MBTL1					LHB
		LACC1					LHX8
		LAD1					LIMK2
		LAG3					LIMS2
		LAMA3					LIN7B
		LAMTOR5-AS1					LINC00266-1
		LCA5					LINC00271
		LCA5L					LINC00421
		LCK					LINC00441
		LCMT2					LINC00452
		LDHAL6B					LINC00491
		LDHC					LINC00894
		LDOC1L					LINC00925
		LEAP2					LINC00999
		LEMD3					LINC01002
		LETM2					LINC01024
		LGR6					LINC01030
		LHX8					LINC01115
		LIMK2					LINC01128
		LIN7B					LINC01341
		LINC00266-1					LMBRD2
		LINC00421					LMCD1
		LINC00441					LOC100129027
		LINC00452					LOC100289495
		LINC00491					LOC100499489
		LINC00597					LOC100505978
		LINC00624					LOC100505984
		LINC00925					LOC100506082
		LINC00933					LOC100506606
		LINC00936					LOC100506844
		LINC01002					LOC100507194
		LINC01024					LOC100507250
		LINC01030					LOC100507651
		LINC01091					LOC100631378
		LINC01115					LOC100996349
		LINC01184					LOC101060385
		LINC01341					LOC101060524
		LINC01354					LOC101926905
		LIPE-AS1					LOC101927243
		LMBRD2					LOC101927391
		LMCD1					LOC101927478
		LOC100129027					LOC101927571
		LOC100288181					LOC101928222
		LOC100289495					LOC101928371
		LOC100499194					LOC101928517
		LOC100499489					LOC101928682
		LOC100505921					LOC101929524
		LOC100505978					LOC102723376
		LOC100505984					LOC145474
		LOC100506082					LOC388553
		LOC100506606					LOC392196
		LOC100506844					LOC400684
		LOC100507194					LOC401010
		LOC100507250					LOC401242
		LOC100507424					LOC643201
		LOC100507651					LOC643486
		LOC100631378					LOC649352
		LOC100652768					LOC728637
		LOC100996349					LOC728989
		LOC101060385					LOC729296
		LOC101060524					LOC729737
		LOC101926905					LOC81691
		LOC101927102					LOXL1-AS1
		LOC101927243					LRAT
		LOC101927332					LRCH2
		LOC101927391					LRP11
		LOC101928035					LRRC34
		LOC101928222					LRRC36
		LOC101928517					LRRC40
		LOC101928682					LRRC46
		LOC101928784					LRRC48
		LOC102723376					LRRC49
		LOC102723809					LRRCC1
		LOC145474					LRRIQ3
		LOC146880					LRSAM1
		LOC388553					LSP1
		LOC389895					LTA
		LOC400684					LY6G5B
		LOC401010					LY6G5C
		LOC401242					LY6K
		LOC643201					LYPD4
		LOC643486					LYRM9
		LOC649352					LYSMD4
		LOC653712					LYST
		LOC728637					M1AP
		LOC728989					MAATS1
		LOC729296					MACF1
		LOC729737					MAEL
		LOC81691					MAFG-AS1
		LPGAT1					MAGEB17
		LPHN2					MAGEB2
		LRCH2					MAGEB3
		LRP11					MAGEC1
		LRP4-AS1					MAL2
		LRP5L					MAP1LC3A
		LRRC34					MAP3K3
		LRRC36					MAP6
		LRRC37A3					MAP7
		LRRC40					MAPK14
		LRRC41					MAT1A
		LRRC46					MATN3
		LRRC48					MBIP
		LRRC49					MC1R
		LRRC66					MCF2L-AS1
		LRRC8C					MCM3AP-AS1
		LRRCC1					MCMDC2
		LRRIQ3					MCOLN3
		LRSAM1					MDH1B
		LSP1					ME2
		LSS					MED14
		LTA					MED26
		LY6G5B					MEF2A
		LY6K					MEGF9
		LYPD4					MEI1
		LYRM1					MEI4
		LYRM9					MEIOB
		LYSMD4					MEX3C
		LYST					MFN2
		M1AP					MGME1
		MAATS1					MKNK2
		MACF1					MKRN2
		MAEL					MKRN9P
		MAGEA8					MLF1
		MAGEB17					MLLT10P1
		MAGEB3					MNS1
		MAGEC1					MOBP
		MAGEC3					MORC1
		MAL2					MORC2
		MAOA					MOSPD2
		MAP6					MOV10L1
		MAP7					MPP2
		MAPK10					MPP3
		2016-03-10					MRGBP
		2016-03-03					MRPS31P5
		MAT1A					MRVI1-AS1
		MATN3					MSH4
		MBD1					MSH5
		MBIP					MSH5-SAPCD1
		MBOAT2					MSL1
		MCF2L-AS1					MSRB1
		MCM3AP-AS1					MST1L
		MCM8					MST1P2
		MCMDC2					MTBP
		MCOLN3					MTL5
		MDH1B					MTMR6
		ME2					MTTP
		MED14					MUC1
		MED26					MUC20
		MEGF9					MYCBPAP
		MEI1					MYEF2
		MEIG1					MYH15
		MEIOB					MYH3
		MERTK					MYO3A
		MEX3C					MYO5B
		MFN1					MYO7B
		MFN2					N4BP2L1
		MGAT2					NAA11
		MGAT4C					NAPSB
		MIS12					NBPF18P
		MKRN2					NBPF9
		MKRN9P					NCOA5
		MLF1					NDUFA4L2
		MNS1					NDUFA6-AS1
		MOBP					NEO1
		MORC1					NF1
		MORC2					NFATC1
		MORC2-AS1					NFKBIZ
		MOSPD2					NFS1
		MOV10L1					NGB
		MPP2					NGLY1
		MPP3					NHLRC3
		MRVI1-AS1					NIPBL
		MSH4					NKAPL
		MSH5					NKIRAS1
		MSH5-SAPCD1					NKX2-4
		MSL1					NLRP1
		MSL3					NLRP11
		MSRB1					NLRP14
		MST1L					NLRP5
		MST1P2					NOBOX
		MST1R					NOTCH2NL
		MTL5					NPM2
		MTMR6					NPR2
		MTTP					NPTX2
		MUC1					NR2F1-AS1
		MUC20					NR3C1
		MXI1					NR3C2
		MYCBPAP					NRIP3
		MYEF2					NSUN7
		MYH3					NT5DC2
		MYO19					NUP210L
		MYO3A					NUP62CL
		MYO5B					NUPR1
		N4BP2L1					NXF2
		NAA11					NXF5
		NAP1L3					OCA2
		NAP1L5					OOSP2
		NAPSB					OR13C3
		NBPF18P					OSBPL8
		NCOA5					OSCP1
		NDUFA6-AS1					OTUD1
		NF1					OTUD6A
		NFATC1					OTUD6B
		NFKB1					OTX2
		NFKBIZ					OVGP1
		NFS1					OVOL3
		NGLY1					OXR1
		NHLRC3					P4HA2
		NIPBL					P4HA3
		NKAPL					PABPC3
		NKIRAS1					PADI6
		NKX2-4					PAGE2
		NLRP1					PAGE2B
		NLRP14					PAGE5
		NOBOX					PAK1
		NOL8					PAN2
		NOTCH2NL					PARP10
		NPR2					PARP12
		NPTX2					PARP6
		NR2C2					PARP8
		NR2F1					PATE2
		NR2F1-AS1					PAWR
		NR3C2					PAX6
		NRADDP					PBX3
		NSUN7					PBX4
		NUP210					PCDH8
		NUP210L					PCID2
		NUP62CL					PDE3B
		NXF2					PDE8B
		NXF5					PDHA1
		OCA2					PDIK1L
		OR13C3					PDLIM3
		OSBP					PDPK1
		OSBPL8					PER3
		OSCP1					PEX12
		OSR2					PEX5
		OTP					PGBD3
		OTUD6A					PGR
		OTUD6B					PHEX
		OTX2					PHF10
		OVGP1					PHF7
		OVOL3					PHF8
		OXCT1					PHKA2
		OXR1					PHKB
		P4HA2					PHLDB1
		P4HA3					PHLPP1
		PABPC3					PHOSPHO2
		PADI6					PHTF1
		PAGE2					PHYHIPL
		PAGE2B					PI4K2B
		PAGE5					PI4KA
		PAK1					PIGP
		PAN2					PIH1D2
		PANK3					PIK3IP1
		PARG					PIK3R3
		PARP10					PIPSL
		PARP12					PITRM1
		PARP6					PITX2
		PARP8					PJA2
		PATE2					PKD1P1
		PATL2					PKP4
		PAWR					PLA2G10
		PAX6					PLA2G4B
		PAX8					PLCG1
		PAXBP1					PLEKHA3
		PBX3					PLEKHF2
		PCDH8					PLEKHG4
		PCID2					PLIN1
		PDCD7					PLIN5
		PDCL3P4					PLS1
		PDE3B					PNLDC1
		PDE8A					POLN
		PDHA1					POLR3B
		PDIK1L					PON1
		PDLIM3					POU2F2
		PDPK1					PPIC
		PEG3-AS1					PPM1B
		PER3					PPM1M
		PEX12					PPP1R14D
		PEX5					PPP1R36
		PFN2					PPP2R3C
		PFN4					PPP3CC
		PGBD3					PPP4R4
		PGR					PRAME
		PHF10					PRDM6
		PHF7					PRDM7
		PHF8					PRDM9
		PHIP					PRICKLE4
		PHKB					PRKACB
		PHLDB1					PRKCZ
		PHLPP1					PRKRIR
		PHOSPHO2					PRODH2
		PHRF1					PRPF40B
		PHTF1					PRSS21
		PHYHIPL					PRSS50
		PI4K2B					PSMA8
		PI4KA					PSMD10
		PIGK					PSMG3-AS1
		PIGP					PTBP2
		PIH1D2					PTENP1
		PIK3C2G					PTH2R
		PIK3IP1					PTK2
		PIPSL					PTOV1-AS1
		PITRM1					PTPDC1
		PITX2					PTPN13
		PJA2					PVRL3
		PKP4					PXMP2
		PLA2G10					PXT1
		PLB1					QRICH2
		PLCB4					RAB26
		PLCG1					RAB28
		PLCL1					RAB41
		PLCL2					RAD21L1
		PLEKHA3					RAD51AP2
		PLEKHF2					RAD9B
		PLIN1					RANBP6
		PLIN5					RASA1
		PLS1					RASA3
		POLN					RASSF8-AS1
		POLR3B					RBAKDN
		POMT1					RBBP8
		PON1					RBL2
		POU2F2					RBM15
		POU3F2					RBM44
		PPIC					RBM46
		PPM1B					RBMXL3
		PPP1R14D					RBP4
		PPP1R36					RBPJL
		PPP1R3C					RCN2
		PPP4R4					RDH10
		PRDM6					REC114
		PRDM7					REL
		PRDM9					REREP3
		PRICKLE4					RFFL
		PRKACB					RFPL3
		PRKAR2A					RFPL4B
		PRKCZ					RFWD2
		PRKRIR					RGL2
		PRODH2					RGS22
		PROK2					RIBC1
		PRPF40B					RIBC2
		PRSS21					RIIAD1
		PRSS50					RING1
		PSMA8					RIPK2
		PSMD10					RNF103
		PSMG3-AS1					RNF113B
		PTBP2					RNF157
		PTENP1					RNF175
		PTGER4P2-CDK2AP2P2					RNF182
		PTH2R					RNF19B
		PTK2					RNF212
		PTOV1-AS1					RNF219
		PTPN13					RNF219-AS1
		PTPN4					RNF32
		PTPRG-AS1					RNF6
		PVRL3-AS1					RNMT
		PXK					RNU6ATAC
		PXT1					RPL3L
		QRICH2					RPS6KA3
		RAB28					RPS6KA6
		RAB41					RRAGB
		RAB5B					RRAGD
		RABGAP1					RSC1A1
		RAD21L1					RSRP1
		RAD51AP2					RTN1
		RAD9B					RUNDC3B
		RANBP6					S100PBP
		RASA3					SAMD15
		RASSF8-AS1					SAP30
		RBBP8					SAP30L
		RBL2					SAPCD1
		RBM15					SATB1
		RBM44					SBF2
		RBMXL3					SCEL
		RBP4					SCIN
		RBPJL					SCML1
		RBPMS2					SCML2
		RCAN1					SCNN1D
		RCN2					SEC22A
		REC114					SEC22C
		REL					SEC24B
		REREP3					SEC31B
		RERG					SEC61A2
		RFPL3					SENP1
		RFPL4B					SERHL
		RGL2					SERPINF1
		RGS2					SGCG
		RGS22					SGOL2
		RHOT1					SH3GL2
		RHOXF1					SH3RF1
		RIBC2					SHC4
		RIC8A					SHCBP1L
		RING1					SIMC1
		RNF103					SIRT3
		RNF113B					SIX1
		RNF157					SKAP1
		RNF175					SLAIN1
		RNF182					SLC10A4
		RNF19A					SLC22A23
		RNF19B					SLC25A31
		RNF212					SLC25A33
		RNF32					SLC25A42
		RNMT					SLC2A5
		RNU11					SLC30A1
		RNU6ATAC					SLC30A3
		ROPN1B					SLC35G2
		RPL17-C18orf32					SLC38A8
		RPL3L					SLC39A6
		RPS2P32					SLC4A1AP
		RPS6KA3					SLC4A7
		RPS6KA6					SLC4A9
		RSC1A1					SLC5A9
		RSPH1					SLC6A10P
		RSPH3					SLC6A13
		RSPRY1					SLC6A16
		RSRP1					SLC9A5
		RTN1					SLCO4A1
		RUNDC3B					SLFNL1
		RWDD2B					SLIT2
		SAMD15					SLK
		SAPCD1					SMAD4
		SATB1					SMC1B
		SBF2					SMG6
		SCCPDH					SMKR1
		SCEL					SMPD3
		SCIN					SNAP91
		SCMH1					SNAR-A11
		SCML1					SNAR-A14
		SCML2					SNAR-A3
		SEC22A					SNAR-A4
		SEC24B					SNAR-A6
		SEC61A2					SNAR-A9
		SENP1					SNAR-B2
		SENP3					SNAR-C3
		SENP7					SNAR-C4
		SERHL					SNAR-D
		SESN1					SNAR-E
		SETD2					SNAR-F
		SETD9					SNAR-G1
		SGCG					SNAR-H
		SGOL2					SNAR-I
		SGPP2					SNCAIP
		SH2D1B					SNORA10
		SH3GL1					SNORA11B
		SH3RF1					SNORA70G
		SH3YL1					SNX11
		SHC4					SOCS7
		SHCBP1L					SOHLH1
		SIMC1					SOS2
		SIRT3					SOX30
		SIX1					SPACA1
		SKAP1					SPAG1
		SLAIN1					SPAG5-AS1
		SLC10A4					SPAG6
		SLC22A23					SPATA22
		SLC22A5					SPATA31D1
		SLC24A1					SPATA4
		SLC25A31					SPDL1
		SLC25A42					SPDYA
		SLC2A5					SPESP1
		SLC30A3					SPG20
		SLC35B3					SPHK2
		SLC35F5					SPIRE1
		SLC35G2					SPO11
		SLC38A10					SPOPL
		SLC38A8					SPP1
		SLC39A6					SQRDL
		SLC41A2					SRD5A2
		SLC4A1AP					SRD5A3-AS1
		SLC4A7					SRR
		SLC4A9					SSFA2
		SLC6A10P					SSMEM1
		SLC6A13					ST3GAL5
		SLC6A16					STAG3
		SLC9A5					STK31
		SLCO6A1					STK33
		SLFNL1					STOX1
		SLIT2					STRIP2
		SMAD4					STS
		SMC1B					STX18
		SMG6					SUGP2
		SMKR1					SUZ12P1
		SNAP91					SWT1
		SNAR-G1					SYCE1
		SNCAIP					SYCE2
		SNORA11B					SYCE3
		SNORA4					SYCP1
		SNORA63					SYCP2
		SNORA70G					SYCP3
		SNRPD2P2					SYN2
		SNX16					SYNGR4
		SNX25					SYNJ1
		SNX9					SYNM
		SOCS7					SYTL3
		SOHLH1					TAF4B
		SOS2					TAF7L
		SOWAHA					TAPT1
		SOWAHC					TARSL2
		SOX30					TAZ
		SPACA1					TBC1D10A
		SPACA3					TBC1D12
		SPAG5-AS1					TBC1D2
		SPAG6					TBC1D28
		SPATA22					TBPL2
		SPATA31D1					TBX5
		SPATA4					TC2N
		SPATA41					TCAM1P
		SPDYA					TCF24
		SPESP1					TCHH
		SPIRE1					TCN2
		SPO11					TCP11
		SPOPL					TCTN1
		SPP1					TDRD1
		SQRDL					TDRD5
		SRD5A2					TDRD6
		SRD5A3-AS1					TDRD7
		SRR					TDRD9
		SSFA2					TERF2IP
		SSMEM1					TEX101
		SSX1					TEX11
		SSX6					TEX12
		ST3GAL5					TEX14
		STAG3					TEX15
		STK31					TEX19
		STK33					TEX30
		STRIP2					TGM7
		STS					THAP10
		STXBP1					THAP7
		STXBP5					THBS3
		STXBP5L					THSD1
		SUGP2					TIGD3
		SUMO4					TIGD6
		SV2A					TIPARP
		SYCE1					TKTL2
		SYCE2					TLE6
		SYCE3					TMEM108-AS1
		SYCP1					TMEM117
		SYCP2					TMEM155
		SYCP3					TMEM187
		SYDE2					TMEM254-AS1
		SYN2					TMEM30B
		SYN3					TMEM52
		SYNGR4					TMEM54
		SYNJ1					TMEM79
		SYPL1					TMPRSS12
		SYTL2					TMX4
		TAF4B					TNFAIP8L3
		TAF7L					TNKS2-AS1
		TAPT1					TOB1
		TARSL2					TOPAZ1
		TAT					TP53TG3D
		TAZ					TP63
		TBC1D12					TPI1P2
		TBC1D19					TPTE
		TBC1D2					TRAF2
		TBC1D28					TRAF3
		TBX5					TRAF3IP1
		TC2N					TRIM26
		TCAM1P					TRIM32
		TCEB3-AS1					TRIM44
		TCF24					TRIM54
		TCHH					TRIM60
		TCP11					TRIM66
		TCTN1					TRIP12
		TDRD5					TRIP13
		TDRD6					TRMT1L
		TDRD9					TRMT44
		TDRP					TRPC1
		TECPR2					TSGA10
		TESK2					TSNAXIP1
		TEX101					TSPAN33
		TEX11					TSPYL2
		TEX12					TSPYL5
		TEX14					TSPYL6
		TEX15					TTC13
		TEX19					TTC18
		TEX264					TTC23
		TEX30					TTC39A
		TGM7					TTLL7
		THAP10					TUBA3C
		THAP2					TUBA3D
		THAP7					TUBA3E
		THBD					TUBB8
		THBS3					TUBGCP3
		THSD1					TXNDC16
		THTPA					TXNRD3
		TIGD3					UAP1
		TIGD6					UBA5
		TIPARP					UBA6
		TKTL2					UBAC2-AS1
		TMEM108-AS1					UBE2Q1
		TMEM116					UFD1L
		TMEM117					UGGT2
		TMEM155					UIMC1
		TMEM170B					ULK2
		TMEM254-AS1					ULK4
		TMEM257					UPB1
		TMEM30B					URI1
		TMEM30C					USP20
		TMEM57					USP30
		TMEM64					USP37
		TMEM79					USP40
		TMPRSS11F					USP42
		TMPRSS12					USP6
		TMX4					USP9X
		TNFAIP8L3					UVSSA
		TNKS2					VAMP1
		TNKS2-AS1					VCX
		TNNT3					VCX2
		TOPAZ1					VCX3A
		TP53TG3D					VCX3B
		TPI1P2					VEGFC
		TPTE					VRK1
		TRAF3IP1					WARS
		TRAFD1					WASF1
		TREM2					WDR19
		TRIM4					WDR3
		TRIM44					WDR31
		TRIM54					WDR47
		TRIP13					WDR63
		TRMT1L					WDR78
		TRMT44					WDR91
		TRMU					WFDC2
		TRPC1					WHSC1
		TSNAXIP1					WIPI2
		TSPAN33					WNK1
		TSPYL5					WWC2-AS2
		TSPYL6					XK
		TTC13					XPNPEP1
		TTC16					YBX2
		TTC18					YEATS4
		TTC23					YY2
		TTLL7					ZBTB26
		TUBA3C					ZCCHC12
		TUBA3E					ZCCHC7
		TUBGCP3					ZCCHC9
		TXLNA					ZCWPW1
		TXNDC16					ZCWPW2
		TXNRD3					ZDHHC11
		UBA5					ZFP2
		UBA6					ZFR2
		UBAC2-AS1					ZFYVE19
		UBE2Q1					ZIC4
		UBL3					ZKSCAN2
		UIMC1					ZMAT1
		UPB1					ZMYND10
		URI1					ZMYND12
		USP20					ZNF131
		USP27X-AS1					ZNF132
		USP30					ZNF136
		USP32					ZNF143
		USP32P2					ZNF177
		USP37					ZNF185
		USP40					ZNF192P1
		USP42					ZNF214
		USP6					ZNF251
		USP9X					ZNF274
		UVSSA					ZNF280B
		VAMP4					ZNF280C
		VCX					ZNF318
		VCX2					ZNF346
		VCX3A					ZNF354C
		VCX3B					ZNF398
		VPS13B					ZNF41
		VPS35					ZNF438
		VPS54					ZNF446
		VPS9D1					ZNF473
		VRK1					ZNF519
		WARS					ZNF541
		WASF1					ZNF547
		WDFY3-AS2					ZNF558
		WDR3					ZNF563
		WDR31					ZNF574
		WDR47					ZNF583
		WDR63					ZNF606
		WDR78					ZNF641
		WDR91					ZNF664
		WHSC1					ZNF672
		WIPI2					ZNF692
		WNK1					ZNF711
		WNT10B					ZNF746
		WWC2-AS2					ZNF800
		XAGE3					ZNF821
		XK					ZP2
		XPNPEP1					ZP3
		YEATS4					ZPBP2
		YTHDC2					ZSCAN30
		YWHAEP1					ZSWIM8
		ZBTB34					ZSWIM8-AS1
		ZBTB49
		ZC2HC1C
		ZCCHC12
		ZCCHC9
		ZCWPW1
		ZDHHC11
		ZFP2
		ZFYVE19
		ZIC4
		ZKSCAN2
		ZMAT1
		ZMYND10
		ZMYND12
		ZNF131
		ZNF132
		ZNF136
		ZNF143
		ZNF177
		ZNF185
		ZNF192P1
		ZNF230
		ZNF251
		ZNF274
		ZNF280B
		ZNF280C
		ZNF318
		ZNF346
		ZNF354C
		ZNF382
		ZNF398
		ZNF41
		ZNF438
		ZNF440
		ZNF441
		ZNF446
		ZNF473
		ZNF519
		ZNF541
		ZNF547
		ZNF558
		ZNF563
		ZNF567
		ZNF584
		ZNF620
		ZNF624
		ZNF658
		ZNF664
		ZNF672
		ZNF711
		ZNF746
		ZNF800
		ZNF804A
		ZNF821
		ZNF833P
		ZNF99
		ZP2
		ZP3
		ZPBP2
		ZRANB1
		ZSCAN30
		ZSWIM8
