# Supplementary material for: Parental haplotype-specific single-cell transcriptomics reveal incomplete epigenetic reprogramming in human female germ cells
Source: Nat Commun. 2018 May 14;9:1873. doi: 10.1038/s41467-018-04215-7 (PMC5951918; doi:10.1038/s41467-018-04215-7)
Supplement: Supplementary file 5 — Supplementary Data 2 [file 41467_2018_4215_MOESM5_ESM.xls]

## Sheet: Imprinted_Suppl_Table.AV.tsv
	ExpectedAllele	FractionOfPaternalReads_Mean_Somatic cells	NumberOfCellsExpressing(Somatic cells)	FractionOfPaternalReads_Mean_germ cells	NumberOfCellsExpressing(germ cells)	ICR_membership	Final_Annotation	ImprintingStatus
PON3	Pat	NaN	0	0.34	23		autosomal	Predicted
FGFRL1	Pat	0.55	8	0.09	5		autosomal	Predicted
HOXC9	Pat	0.5	2	0.94	2		autosomal	Predicted
IGF2-AS	Pat	1	10	NaN	0	H19_chr11p15	Impr_PatExpr	Confirmed
LDB1	Pat	0.4	12	0.25	4		autosomal	Predicted
ANO1	Mat	NaN	0	0.5	2		Impr_MatExpr	Confirmed
ZC3H12C	Pat	0.65	1	1	2		Impr_PatExpr	Confirmed
SNURF	Pat	1	1	0.7	5	snurf_snrpn_chr15q11.13	Impr_PatExpr	Confirmed
GABRG3	Mat	NaN	0	1	1		autosomal	Predicted
OBSCN	Mat	0.55	3	0.56	3		autosomal	Predicted
MZF1	Pat	NaN	0	1	1		autosomal	Predicted
MAGI2	Mat	0	1	1	2		Impr_MatExpr	Confirmed
VENTX	Pat	0.6	5	NaN	0		autosomal	Predicted
WT1-AS	Pat	0.25	1	0.5	2		Impr_PatExpr	Confirmed
TMEM60	Mat	0.46	4	0.56	28		autosomal	Predicted
SPON2	Mat	0.39	9	0.5	2		autosomal	Predicted
TMEM52	Mat	1	1	0.61	4		autosomal	Predicted
ABCG8	Pat	NaN	0	0	1		autosomal	Predicted
ZIM2	Mat	1	1	NaN	0	Peg3_chr19q13	Impr_MatExpr	Confirmed
COL9A3	Pat	NaN	0	0.07	3		autosomal	Predicted
HYMAI	Pat	NaN	0	1	1		Impr_PatExpr	Confirmed
DIRAS3	Pat	0	1	NaN	0		Impr_PatExpr	Confirmed
WT1	Pat	0.5	2	0.3	7		Impr_PatExpr	Confirmed
USP29	Mat	NaN	0	0	1	Peg3_chr19q13	Impr_PatExpr	Predicted
KCNQ1OT1	Pat	1	1	1	3	Kcnq1_chr11p15	Impr_PatExpr	Confirmed
CYP1B1	Mat	NaN	0	0.5	4		autosomal	Predicted
GATA3	Mat	0	1	NaN	0		autosomal	Predicted
PURG	Mat	NaN	0	0	1		autosomal	Predicted
NDN	Pat	1	1	0.89	9	snurf_snrpn_chr15q11.13	Impr_PatExpr	Confirmed
TSHZ3	Mat	0	1	0.33	3		autosomal	Predicted
PKP3	Pat	NaN	0	0.83	1		autosomal	Predicted
E2F7	Pat	NaN	0	1	2		autosomal	Predicted
TIGD1	Mat	0.8	5	0.36	10		autosomal	Predicted
NAA60	Mat	0.29	7	0.44	4		Impr_MatExpr	Confirmed
LRRTM1	Pat	0	2	0.28	8		Impr_PatExpr	Confirmed
UBE3A	Mat	1	1	0.58	9		Impr_MatExpr	Confirmed
H19	Mat	0	25	0.2	28	H19_chr11p15	Impr_MatExpr	Confirmed
LILRB4	Pat	0.5	2	NaN	0		autosomal	Predicted
ACD	Pat	1	1	0.43	27		autosomal	Predicted
SNRPN	Pat	1	2	0.71	7	snurf_snrpn_chr15q11.13	Impr_PatExpr	Confirmed
RBP5	Mat	NaN	0	0.67	2		Impr_MatExpr	Confirmed
DNMT1	Pat	1	1	0.33	3		Impr_PatExpr	Confirmed
CDH18	Mat	NaN	0	1	1		autosomal	Predicted
PON2	Pat	0.49	8	0.46	24		autosomal	Predicted
ZFP36L2	Pat	NaN	0	0.5	2		autosomal	Predicted
RAB1B	Pat	0.66	2	0.49	15		autosomal	Predicted
NKAIN3	Mat	0	1	NaN	0		autosomal	Predicted
ASB4	Pat	0.67	3	NaN	0		autosomal	Predicted
KCNQ1	Mat	0	1	0	4	Kcnq1_chr11p15	Impr_MatExpr	Confirmed
PEG3	Pat	1	9	0.6	3	Peg3_chr19q13	Impr_PatExpr	Confirmed
FUCA1	Mat	NaN	0	0.5	4		autosomal	Predicted
ZNF229	Pat	1	1	0.67	3		autosomal	Predicted
GNAS	Mat	0.5	2	NaN	0		Impr_MatExpr	Confirmed
GLI3	Pat	NaN	0	0.34	7		autosomal	Predicted
INPP5F	Pat	0.48	6	0.55	31		Impr_PatExpr	Confirmed
FOXF1	Pat	NaN	0	1	1		autosomal	Predicted
TP73	Mat	0	1	NaN	0		Impr_MatExpr	Confirmed
ZFAT	Pat	NaN	0	1	1		Impr_PatExpr	Confirmed
MESTIT1	Pat	0	1	0	1		Impr_PatExpr	Confirmed
ZDBF2	Pat	0.75	4	0.7	2		Impr_PatExpr	Confirmed
MAGEL2	Pat	1	2	1	2	snurf_snrpn_chr15q11.13	Impr_PatExpr	Confirmed
SLC4A2	Pat	0.44	18	0.56	12		autosomal	Predicted
ZNF215	Pat	NaN	0	0.5	4		autosomal	Predicted
LMX1B	Pat	0	2	NaN	0		autosomal	Predicted
FERMT2	Mat	0	1	0.37	7		autosomal	Predicted
SLC22A3	Mat	0	1	0	1		Impr_MatExpr	Confirmed
DLK1	Pat	1	17	0.76	15	Meg3_Dlk_chr14q32	Impr_PatExpr	Confirmed
SLC26A10	Pat	NaN	0	0	1		autosomal	Predicted
PTPN14	Pat	1	2	0.57	7		autosomal	Predicted
DCN	Pat	0	1	0.46	9		autosomal	Predicted
HOXB2	Pat	NaN	0	1	1		autosomal	Predicted
NAP1L5	Pat	0.5	2	1	1		Impr_PatExpr	Confirmed
CTNNA3	Pat	1	1	0	1		autosomal	Predicted
GATM	Pat	0.46	5	0.27	6		autosomal	Predicted
ADAMTS16	Pat	0.5	2	1	1		autosomal	Predicted
SALL1	Pat	1	1	0	1		autosomal	Predicted
PAOX	Pat	NaN	0	0.47	5		autosomal	Predicted
CPA4	Mat	NaN	0	0	1		Impr_MatExpr	Confirmed
ZNF597	Mat	NaN	0	0.27	8		Impr_MatExpr	Confirmed
PLAGL1	Pat	0.5	2	1	6		Impr_PatExpr	Confirmed
MEG3	Mat	0	16	0.56	8	Meg3_Dlk_chr14q32	Impr_MatExpr	Confirmed
NLRP2	Mat	0.39	6	0.3	41		Impr_MatExpr	Confirmed
SLC22A18AS	Pat	0	1	NaN	0		autosomal	Predicted
EGFL7	Mat	NaN	0	0.43	15		autosomal	Predicted
SOX8	Mat	0	1	0.01	3		autosomal	Predicted
PPP1R9A	Mat	0.47	2	NaN	0		Impr_MatExpr	Confirmed
RTL1	Pat	0	1	NaN	0	Meg3_Dlk_chr14q32	Impr_PatExpr	Confirmed
