# Supplementary material for: Parental haplotype-specific single-cell transcriptomics reveal incomplete epigenetic reprogramming in human female germ cells
Source: Nat Commun. 2018 May 14;9:1873. doi: 10.1038/s41467-018-04215-7 (PMC5951918; doi:10.1038/s41467-018-04215-7)
Supplement: Supplementary file 6 — Supplementary Data 3 [file 41467_2018_4215_MOESM6_ESM.xls]

## Sheet: X_Suppl.tsv
GeneSymbol	Type	NumberOfCellsExpressing(PGC)	NumberOfCellsExpressing(Soma)
ZNF449	X	6	1
ZNF41	X	1	0
ZNF630	X	1	1
FAM9C	X	5	0
DDX53	X	1	0
ASB9	X	3	0
MST4	X	1	0
FAM58A	X	7	2
PIGA	X	5	1
SRPK3	X	1	1
RIBC1	X	8	0
TSIX	X	3	0
CAPN6	X	2	0
EFNB1	X	7	0
DYNLT3	X	5	2
NRK	X	3	0
UBL4A	X	8	2
SMARCA1	X	3	1
DACH2	X	1	0
PJA1	X	8	0
GPR34	X	3	1
SLC6A8	X	2	0
RBMXL3	X	1	0
MID2	X	1	0
LAMP2	X	10	2
MAGEC2	X	0	0
GRPR	X	3	0
KLHL4	X	7	0
PRPS2	X	7	0
ITGB1BP2	X	3	0
RPGR	X	14	0
ZCCHC16	X	3	0
MAGEA1	X	2	0
CD40LG	X	0	1
INE1	X	4	1
C1GALT1C1	X	9	3
IDS	X	0	1
TBC1D25	X	19	3
TBC1D8B	X	1	1
GRIPAP1	X	0	2
MAGEB16	X	3	0
SEPT6	X	7	2
SLC6A14	X	1	0
VSIG4	X	0	4
SLC7A3	X	19	1
SCML2	X	5	1
SYTL4	X	4	2
PLP1	X	4	0
SLC9A7	X	1	0
FGD1	X	1	0
CCDC22	X	1	1
TSR2	X	25	3
NKAP	X	13	2
FAM46D	X	1	0
RPA4	X	1	0
ZBTB33	X	0	9
SHROOM2	X	6	1
HUWE1	X	6	0
PLXNA3	X	0	1
TRO	X	4	1
FLJ44635	X	7	3
GPR143	X	3	0
NAP1L3	X	4	1
APOO	X	0	1
SLITRK4	X	2	1
GPC4	X	1	1
CLCN4	X	2	1
NUP62CL	X	1	0
PHF8	X	6	0
MAGEB2	X	16	0
RGN	X	1	2
LUZP4	X	19	0
HEPH	X	3	1
ATRX	X	10	1
CLIC2	X	1	0
LONRF3	X	1	0
MAGEA11	X	2	0
DMD	X	17	0
KLHL13	X	6	1
RAP2C	X	2	2
BEX4	X	7	2
ATXN3L	X	1	1
MOSPD1	X	0	1
MAGEB10	X	1	0
PRRG3	X	1	0
OCRL	X	6	3
CENPI	X	3	0
WDR44	X	30	1
ARAF	X	3	1
TSPAN7	X	2	2
DDX26B	X	0	1
DCAF12L2	X	1	0
PTCHD1	X	1	0
TCEAL2	X	9	0
KAL1	X	1	0
LINC00086	X	2	1
MORC4	X	2	0
PASD1	X	4	0
BGN	X	15	5
OTC	X	1	0
CXorf40A	X	2	2
ATP2B3	X	0	1
TSPAN6	X	15	3
ATP11C	X	8	1
RBM3	X	1	0
GPC3	X	1	0
LAGE3	X	12	6
FAM45B	X	2	0
LDOC1	X	10	1
GPR50	X	1	0
TAZ	X	4	2
WDR13	X	4	1
PNMA3	X	6	0
SOWAHD	X	4	0
GLA	X	11	4
TEX11	X	2	0
NR0B1	X	1	0
CITED1	X	3	0
VCX2	X	4	0
AGTR2	X	0	1
ELF4	X	1	0
RPS6KA6	X	3	0
TCEAL7	X	1	1
RGAG4	X	1	0
MCF2	X	1	0
EBP	escapees_het	17	2
IGSF1	escapees_het	0	1
ITM2A	escapees_het	6	1
NAA10	escapees_het	9	2
MAP3K15	escapees_het	0	1
DNASE1L1	escapees_het	1	1
MAP7D3	escapees_het	11	1
RBBP7	escapees_het	6	0
ACOT9	escapees_het	11	2
HDAC8	escapees_het	9	2
TMEM187	escapees_het	2	1
RBM41	escapees_het	3	1
MSL3	escapees_het	0	6
PLS3	escapees_het	5	1
DIAPH2	escapees_het	1	0
COL4A6	escapees_het	1	0
KDM6A	escapees_het	11	0
ATP7A	escapees_het	1	0
PHKA2	escapees_het	5	1
CA5B	escapees_het	1	0
GLUD2	escapees_het	1	0
FUNDC1	escapees_het	1	0
EDA2R	escapees_het	1	0
GDI1	escapees_het	12	2
UTP14A	escapees_het	4	0
PDHA1	escapees_het	1	0
TAB3	escapees_het	1	0
CTAG2	escapees_het	1	0
MORF4L2	escapees_het	21	6
FAAH2	escapees_het	1	0
SLC25A43	escapees_het	4	0
ARSE	escapees_het	1	1
UBE2NL	escapees_het	16	3
CYSLTR1	escapees_het	1	1
KIF4A	escapees_het	8	0
TCEAL4	escapees_het	20	4
MED12	escapees_het	2	0
DOCK11	escapees_het	2	0
ELK1	escapees_het	5	0
CHM	escapees_het	5	1
ABCD1	escapees_het	5	0
SMC1A	escapees	11	2
ARSD	escapees	3	7
EIF2S3	escapees	12	7
XIST	escapees	10	4
CA5BP1	escapees	3	1
HCFC1	escapees	19	1
HDHD1	escapees	47	2
STS	escapees	2	0
TMEM27	escapees	7	0
TXLNG	escapees	12	1
